# Supplementary material for: Delivery from the sky: investigating visual cues to communicate robot intentions in simulated public spaces
Source: Sci Rep. 2026 Mar 4;16:12094. doi: 10.1038/s41598-026-36451-z (PMC13076782; doi:10.1038/s41598-026-36451-z)
Supplement: Supplementary file 1 — Supplementary Material 1 [file 41598_2026_36451_MOESM1_ESM.zip]

Archive with 4 entries (4 files):
- Dataset.xlsx
- Readme.txt
- Scenarios.mp4
- Supplementary_results.pdf
