# Supplementary material for: Delivery from the sky: investigating visual cues to communicate robot intentions in simulated public spaces
Source: Sci Rep. 2026 Mar 4;16:12094. doi: 10.1038/s41598-026-36451-z (PMC13076782; doi:10.1038/s41598-026-36451-z)
Supplement: Supplementary file 1 — Supplementary Material 1 [file 41598_2026_36451_MOESM1_ESM.zip › Dataset.xlsx]

## Sheet: Description
Variable	Description
ID	ID number of participant
Gender	Types of gender [1 = Male; 2 = Female; 3 = Non-binary; 4 = I prefer not to say]
Education	Level of highest education completed [1 = Primary education; 2 = Seconday education; 3 = Bachelor's education or equivalent; 4 = Master's education or equivalent; 5 = Doctoral education or equivalent]
Age	Years
ATI_avg	Affinity towards technology interaction scale - mean values. Scale: 1 (Completely disagree) to 6 (Completely agree)
ATI_sd	Affinity towards technology interaction scale - standard deviation values. Scale: 1 (Completely disagree) to 6 (Completely agree)
Seen_drone_media_real	1 = Yes; 0 = No
Seen_drone_distance	1 = Yes; 0 = No
Seen_drone_proximity	1 = Yes; 0 = No
Pilot_drone	1 = Yes; 0 = No
Own_drone	1 = Yes; 0 = No
Note: Below variables ending with _XX are presented for each scenairo individually in columns. Scenario: DC = Display-Cable; DL = Display-Land; LC = Lights-Cable; LL = Lights-Land; PC = Projection-Cable; PL = Projection-Land; BC = Baseline-Cable; BL = Baseline-Land
Order_XX (i.e., DC, DL, LC, LL, PC, PL, BC, BL)	Presentation order of the scenario from 1 to 8
Uncertainty_XX (i.e., DC, DL, LC, LL, PC, PL, BC, BL)	Score from 1 (strongly disagree) to 7 (strongly agree)
Understandability_XX (i.e., DC, DL, LC, LL, PC, PL, BC, BL)	Score from 1 (strongly disagree) to 7 (strongly agree) averaged over the 4 statements and corrected for the inverse statements
Predictability_XX (i.e., DC, DL, LC, LL, PC, PL, BC, BL)	Score from 1 (strongly disagree) to 7 (strongly agree) averaged over the 4 statements and corrected for the inverse statements
Trust_XX (i.e., DC, DL, LC, LL, PC, PL, BC, BL)	Score from 1 (strongly disagree) to 7 (strongly agree) averaged over the 2 statements
Convincingness_XX (i.e., DC, DL, LC, LL, PC, PL, BC, BL)	Score from 1 (strongly disagree) to 7 (strongly agree)
PAI_XX (i.e., DC, DL, LC, LL, PC, PL, BC, BL)	Participant approach intention during a stage [1 = Scanning before drop-off; 2 = Drop-off; 3 = Scanning before take-off; 4 = Take-off; 5 = After the drone exits the scene; 6 = None of the above]
Comments_XX (i.e., DC, DL, LC, LL, PC, PL, BC, BL)	Textual comments given by the participant
Pref_XX	Preference for each scenario from 1 (most preferred) to 8 (least preferred)
Comments_Pref-1	Textual comments given by the participant for the most preferred scenario in Pref_XX
Comments_Pref-2	Textual comments given by the participant for the least preferred scenario in Pref_XX

## Sheet: Data
ID	Gender	Education	Age	TS_avg	TS_sd	Seen_drone_media_real	Seen_drone_distance	Seen_drone_proximity	Pilot_drone	Own_drone	Order_DC	Order_DL	Order_LC	Order_LL	Order_PC	Order_PL	Order_BC	Order_BL	Uncertainty_DC	Uncertainty_DL	Uncertainty_LC	Uncertainty_LL	Uncertainty_PC	Uncertainty_PL	Uncertainty_BC	Uncertainty_BL	Understandability_DC	Understandability_DL	Understandability_LC	Understandability_LL	Understandability_PC	Understandability_PL	Understandability_BC	Understandability_BL	Predictability_DC	Predictability_DL	Predictability_LC	Predictability_LL	Predictability_PC	Predictability_PL	Predictability_BC	Predictability_BL	Trust_DC	Trust_DL	Trust_LC	Trust_LL	Trust_PC	Trust_PL	Trust_BC
1	2	4	42	3.66667	1	1	1	0	0	0	4	6	2	3	8	5	1	7	1	2	1	2	1	1	5	6	7	6	6	6	7	7	3	2.5	3.5	6	6.5	6.5	7	7	4.5	3.5	6.5	6	6	5.5	7	7	3
2	1	4	44	4.33333	0.707107	1	1	1	0	0	3	1	8	5	4	6	2	7	1	2	2	4	1	1	1	3	7	6	6	5	7	7	7	5	7	6	6	3	7	7	7	5	6.5	6	5.5	3	6.5	6.5	6.5
3	2	1	51	4.22222	1.09291	1	0	0	0	0	6	7	1	2	8	5	3	4	2	2	2	2	2	2	6	6	6	6	6	6	6	6	2	2	6	6	5	6	6	6	3	3	6	6	6	6	6	6	6
4	1	3	34	4.44444	0.527046	1	1	0	0	0	3	7	6	4	2	8	1	5	2	1	2	2	1	1	2	5	6	7	6	6	7	7	4	3	6	7	6	6	7	7	4	4	5.5	6.5	5.5	5.5	6.5	6.5	1.5
5	2	3	39	4.88889	0.600925	1	1	1	1	0	4	8	1	2	3	5	6	7	1	1	1	1	1	1	7	7	7	7	6	7	7	7	2	1.5	7	7	7	7	7	5.5	1	1	7	7	6.5	7	7	7	2
6	1	1	40	4.66667	0.5	1	1	1	1	1	6	4	1	2	8	5	3	7	1	2	2	1	5	1	7	7	6	7	5.5	6.5	4	7	1	1	7	7	6.5	7	5	7	1.5	1	6	7	5.5	6.5	5	7	1
7	2	3	29	4.55556	0.726483	1	1	1	0	0	3	7	1	6	5	4	8	2	1	1	1	1	1	1	5	6	7	7	7	7	7	7	3	3.5	7	7	7	7	7	7	3	3	6	6.5	7	6.5	6	6	2.5
8	2	3	28	5.22222	1.71594	1	1	1	1	0	4	2	7	5	8	1	3	6	1	2	1	1	1	2	1	6	7	5	7	7	7	7	7	1.5	7	5.5	7	7	7	6.5	7	1.5	7	5	7	7	7	7	7
9	1	4	46	5.44444	0.527046	1	1	1	1	1	7	6	4	1	2	5	3	8	1	1	1	3	1	1	7	7	7	7	7	6.5	7	7	1	1	7	7	7	7	7	7	4	4	7	7	7	7	7	7	1
10	1	1	48	4.33333	1.32288	1	1	1	1	1	3	2	1	7	8	4	5	6	5	1	1	2	2	1	6	5	4	7	3	5.5	3	7	1	2.5	5	7	7	3	3	7	3.5	2.5	4.5	7	5.5	6.5	1.5	7	2.5
11	1	1	43	3.33333	0.866025	1	1	1	1	0	5	4	6	2	8	7	1	3	2	1	4	2	1	1	2	6	5.5	7	4	6.5	7	7	6	2	7	7	4	7	7	7	6	4	5.5	6	4	6	7	7	3.5
12	2	1	45	2.66667	0.707107	1	1	0	0	0	2	4	1	5	6	3	7	8	2	2	2	2	3	2	6	7	6	5	6	5.5	5.5	4	1.5	1	6	6	6	6	4	4.5	1.5	1	5.5	5	6	5.5	5.5	3.5	1.5
13	2	3	41	3.77778	0.440959	1	1	1	0	0	7	2	1	6	8	4	3	5	2	1	2	3	3	1	7	6	6.5	7	5	5	5	7	2	2.5	7	7	7	5	5	7	2	2	6	6.5	5.5	4.5	4	7	2.5
14	2	3	37	4.22222	0.440959	1	1	1	0	0	7	3	8	4	5	1	6	2	3	2	2	3	2	2	5	5	5.5	5	6	6	6	6	4	4.5	3.5	5.5	4	6	6	6	4.5	3	5.5	6	6	6	6	6	4.5
15	1	3	38	2.44444	0.726483	0	0	0	0	0	1	6	4	7	2	8	3	5	2	2	2	2	2	2	4	6	6	6	6	6	6	5.5	3.5	2	6	6	6	6	6	6	3	3	6	6	6	6	6	5.5	4.5
16	1	1	37	5.33333	0.5	1	1	1	0	0	1	6	7	5	4	2	3	8	3	2	5	3	2	1	5	7	6	7	4	6.5	7	7	3.5	3	6.5	7	4.5	6	6	7	3.5	2.5	7	6.5	3	6	6	7	3
17	1	3	36	5.44444	1.01379	1	1	1	0	0	2	4	6	7	3	5	8	1	1	2	1	1	1	1	5	3	7	5.5	7	7	7	7	4	5	7	6	7	7	7	7	3	4	7	6	7	7	7	7	3
18	2	4	44	5.11111	1.69148	1	1	1	0	0	2	7	6	3	5	4	8	1	2	4	2	2	2	2	3	5	5.5	5	5.5	6	6	4.5	6	5.5	4.5	4	4	3.5	6	5.5	3.5	5	5.5	5	5.5	6	6	6	6
19	2	3	33	4.55556	1.01379	1	1	1	0	0	2	3	1	6	7	8	4	5	2	3	4	2	4	2	5	7	6	5	5	6	6	6	4	4.5	5.5	5	5	5.5	5.5	6	3	2.5	6.5	5	5.5	5	5	5	5.5
20	1	3	31	5.33333	0.707107	1	1	1	1	1	3	2	4	8	5	7	1	6	1	1	1	1	1	2	1	7	6	6.5	6	6	7	6.5	7	1.5	7	7	7	6.5	7	7	7	1.5	6	6	6	6	7	6	6
21	2	1	26	3.44444	0.527046	1	1	1	0	0	5	2	1	7	8	6	3	4	3	4	1	3	2	1	4	3	5	5	5.5	5.5	6	5.5	4.5	4.5	5	5	5	6	5	7	5	4	4.5	4	4	6	5.5	5.5	4
22	1	3	27	4.77778	0.440959	1	1	1	0	0	2	5	7	4	8	3	6	1	2	3	3	2	3	2	3	5	6.5	5.5	5	5	6.5	6	5	3.5	6.5	5	5.5	5.5	6.5	5.5	5	3.5	6	5	5	5	6	6.5	5
23	2	3	43	3.11111	0.600925	1	1	1	0	0	1	7	8	5	6	4	3	2	2	2	3	3	3	2	4	4	6	5.5	4.5	5	5.5	6	3	4.5	6	5.5	5	5	5.5	6	4	4.5	5	5	4	5	5	5	3
24	2	1	40	4.77778	0.971825	1	1	1	0	0	7	3	6	1	2	8	4	5	5	5	1	1	1	1	7	7	6.5	7	7	7	7	7	1.5	1	5	4	7	7	7	7	1	1	5	4.5	7	7	7	7	1
25	1	3	46	4.55556	0.527046	1	1	0	0	0	5	8	4	1	2	3	7	6	2	2	2	2	2	3	5	6	6	6	6	6	6	5	3.5	3.5	6	6	5.5	5	6	5	3.5	3.5	5.5	5	5	5	5	5	3.5
26	1	1	29	4.33333	2.5	1	1	1	1	0	2	7	3	8	5	1	4	6	1	6	1	6	1	1	1	7	7	5.5	7	2	7	7	6.5	1	7	7	7	2.5	7	7	7	1	7	6.5	7	1.5	7	7	7
27	1	1	35	4.66667	0.866025	1	1	1	1	1	7	5	8	6	3	1	2	4	2	2	2	3	1	3	2	5	6	5	5	5	5.5	4	4.5	2	7	6	5.5	4	5.5	6.5	5.5	4	5	5	4	3.5	5	4.5	5.5
28	2	3	56	2.88889	0.600925	1	0	0	0	0	3	1	8	7	6	4	5	2	5	1	2	2	1	1	5	2	4	6	6	5.5	6.5	7	5	6	3.5	7	6	6	6.5	7	4.5	6	4	6	5	5	6	7	4.5
29	2	1	37	5	0.5	1	1	0	0	0	3	8	7	5	2	6	1	4	5	3	3	3	2	1	6	7	4	5	5.5	5	6	7	2.5	1.5	3	5.5	6	5	6	7	1.5	1.5	5	5	5.5	5	6.5	6.5	3.5
30	2	1	26	4	0	1	1	0	0	0	2	4	8	7	5	6	3	1	3	3	3	3	2	2	3	5	6	6	5	6	6	6	5	3	5	5	5	5	6	6	5	4	6	6	5	6	6	6	5
31	2	4	57	3.88889	0.927961	1	1	1	1	1	1	8	4	7	2	3	5	6	2	4	2	1	4	3	4	2	5.5	3	5	6	4	5	4	2	6	3.5	6	6.5	3.5	6	4	3	5.5	4	5	6	4	5	4
32	2	3	39	4.44444	1.66667	1	1	0	0	0	7	5	2	4	1	3	8	6	1	1	1	1	1	1	7	7	7	7	7	7	7	7	1	1.5	7	7	7	7	7	7	1	1	7	7	7	6	7	6	1
33	2	1	58	4	1.5	1	1	0	0	0	5	4	6	3	8	1	7	2	2	2	2	3	2	2	2	5	6	6	6	6	6	6	5	2.5	6	6	6	6	6	6	6	4.5	6	6	6	6	6	6	5
34	2	3	42	4	0.707107	1	1	1	1	0	4	3	8	5	2	7	1	6	1	1	2	1	1	1	2	5	7	7	6	7	7	6.5	6.5	4.5	7	7	6	7	7	7	6.5	5	6	6	6	6	7	7	5.5
35	1	3	57	4	1.11803	1	1	1	0	0	6	8	7	1	3	5	2	4	2	2	2	1	2	2	2	4	6	5.5	6	6	5	4	6	3	6	4	6	6	6	6	6	4	5	5	5	4	3.5	4.5	4.5
36	2	3	42	4	0	1	1	0	0	0	1	7	5	4	6	3	2	8	2	3	3	4	2	2	5	5	5.5	6	5	4	6	6	3.5	3.5	5.5	6	4	4	5	5.5	3.5	4	4	6	5	4.5	6	6	3.5
37	2	1	27	4.22222	1.30171	1	1	1	1	0	2	3	6	8	1	4	5	7	1	1	3	6	1	7	5	7	7	7	5.5	2	7	1	3	1	7	7	5.5	2	7	3	4	1	7	7	6	2	7	1	3
38	1	3	37	4.77778	0.666667	1	1	1	1	1	8	1	4	7	3	5	2	6	2	1	6	2	3	2	5	6	6	7	2	5	3.5	6	3.5	2	6	4	3	5.5	3.5	4	3.5	2	5.5	6.5	3	6	5.5	6	4
39	2	4	25	4.22222	0.440959	1	1	1	1	1	5	1	2	6	8	3	7	4	2	4	3	2	1	2	7	7	6	4.5	5	5	7	6	1	1	5.5	5	5	5	7	6	4	1	5.5	5.5	5	5	7	6	1
40	2	3	46	5	0.5	1	1	1	0	0	2	6	4	8	7	3	1	5	1	2	2	1	1	1	5	2	7	6	6	7	7	7	3	6	7	6	6	7	7	7	3.5	6	7	6	6	7	7	7	3
41	2	1	64	3.88889	0.927961	1	1	1	0	0	4	5	2	1	6	7	8	3	1	1	5	2	1	1	7	7	7	7	3.5	5.5	7	7	2.5	1	7	7	4.5	5	6.5	7	3	2	7	6.5	5	4	6.5	7	4.5
42	2	1	28	3.22222	1.39443	1	1	1	1	0	6	4	2	7	8	3	1	5	1	4	2	2	2	2	2	7	7	3.5	6	6	6	6	4	1	7	3	5.5	4.5	6	3	4.5	2.5	6.5	5	6	5	5	5.5	3
43	2	4	35	3.33333	0.5	1	1	1	0	0	8	3	2	5	7	1	6	4	2	2	2	2	2	2	2	5	6	6	5	6	6	6	2	2	6	6	4.5	6	6	6	4	3	6	6	6	6	6	6	6
44	1	3	35	4.88889	1.16667	1	1	1	1	0	3	4	6	8	2	1	7	5	5	3	5	4	2	2	4	4	4.5	6	4	5.5	6	6.5	4	4	4	4.5	4	5.5	6	5.5	4	4	3.5	5	3.5	3	6	6	4
45	2	4	40	5	1.58114	1	1	1	1	0	4	2	1	6	3	7	8	5	5	1	5	2	1	2	5	1	4	6.5	2	6	7	6.5	2.5	3	3	7	2	6	7	6.5	3	3	5	6	2.5	6	7	6	4
46	2	1	29	3.88889	0.333333	1	1	1	0	0	4	6	7	8	1	3	2	5	3	2	3	1	3	1	5	7	4	4.5	5	6	5	6	2.5	2	5	5	5.5	6.5	4.5	6.5	3	2.5	4	4	5	5	4.5	5	3
47	1	1	33	4	1.5	1	1	1	1	1	7	1	8	4	3	2	5	6	2	3	3	3	3	5	5	5	5	5	4.5	5	5	5	3	3.5	5.5	5	5	5	4.5	4	3.5	3.5	5	5	3.5	5	4.5	3.5	3
48	1	1	37	4.11111	0.333333	1	1	1	1	0	6	3	4	8	7	5	2	1	2	2	5	3	2	2	3	5	6	6	4	5	6	5.5	5	3	6	6	4.5	5	6	5.5	4.5	4	5.5	4.5	3.5	3.5	5.5	5.5	4
49	2	1	36	4.44444	0.527046	1	1	1	0	0	1	3	2	8	5	4	6	7	3	7	3	6	3	1	7	7	6	7	3.5	3	5.5	7	1	2	6	6.5	5	3.5	5	7	1	1	6	7	4	4	5.5	7	1
50	1	3	43	4.22222	1.71594	1	1	1	1	1	3	1	4	5	8	7	6	2	3	1	2	1	2	1	5	7	6	7	6	6.5	5.5	6.5	2.5	1.5	6	7	6	7	6	7	4.5	3	5.5	7	5.5	6.5	5.5	6.5	4
51	1	1	21	3.55556	1.23603	1	1	1	1	1	6	1	8	4	3	5	2	7	2	2	2	2	2	2	5	6	6	6	7	6.5	6	6	4	2.5	6	6	6	6	6	6	4	4	6	5.5	6	6	5.5	6	2.5
52	2	1	60	3.33333	0.707107	1	1	1	0	0	7	5	8	3	6	4	1	2	2	2	2	2	2	1	4	3	5	5	6	6	6	6	5	3.5	6	6	6	6	6	6	5	4.5	6	5	6	6	6	6	4.5
53	1	1	30	4.88889	0.600925	1	1	1	0	0	2	7	5	4	6	8	3	1	2	4	3	5	1	2	5	6	6	5	5	4	7	6	3	3	7	6	5	4	7	7	3.5	3	6	5	5	4.5	7	6	4
54	2	1	50	3.77778	0.440959	1	1	1	0	0	4	2	5	8	3	6	1	7	1	1	2	1	1	1	2	4	7	7	6	7	7	7	3.5	2.5	7	7	6.5	7	7	7	6	4	6	6	6	6.5	6.5	6.5	2.5
55	1	4	25	4.44444	2.12786	1	1	1	1	1	3	1	4	8	2	7	6	5	4	1	6	5	2	5	5	6	5	6.5	2	2.5	4	3.5	3	3.5	3	5	4	5	4	5	4.5	3.5	5	6.5	2.5	3	3	3	3.5
56	1	1	18	4.77778	2.16667	1	1	1	1	1	1	8	3	7	4	6	5	2	3	3	2	1	2	2	2	3	5.5	6	7	5	6	6	6	5.5	5	6.5	5	5.5	5.5	5.5	5	5	6	6	6.5	6	5.5	5	5.5
57	1	4	34	4.77778	0.666667	1	1	1	0	0	3	7	6	1	2	5	4	8	4	3	1	3	1	1	5	6	4	6	7	6	7	7	3.5	3.5	5	5.5	7	6	7	7	4	4.5	5	6.5	7	6	6.5	7	4
58	2	4	49	2.77778	0.666667	1	1	1	0	0	8	3	7	2	1	4	5	6	5	5	5	5	2	3	6	6	5	3	3	3	5.5	6	3	2.5	5	3	3	4	5.5	5	2	2	3	3	3	3	5.5	6	3
59	2	3	44	4	0	1	1	1	0	1	7	1	8	5	3	6	4	2	2	3	4	5	2	2	5	5	6	3.5	4	2.5	6	6	4	3.5	6	5.5	4	3	6	6	3.5	3	6	5.5	3.5	2.5	6	6	2.5
60	2	3	37	3.33333	0.866025	1	0	1	0	0	2	6	3	1	4	5	7	8	1	1	1	1	1	1	7	7	7	7	7	7	7	7	1	1	7	7	7	7	7	7	2.5	1	7	7	7	7	7	7	1
61	1	3	36	4.22222	0.440959	1	1	1	0	0	2	7	1	3	5	4	6	8	3	2	4	5	2	1	7	1	6	6.5	5	3.5	6.5	6.5	1	1	5.5	6.5	4	4.5	6	5.5	2.5	2.5	6	6	5	3	6	6	1
62	1	4	29	4.55556	1.33333	1	1	1	0	0	1	8	7	2	6	5	3	4	2	2	3	3	2	2	3	5	6.5	7	6.5	5.5	7	7	6.5	5	5.5	6	6	6	5.5	5.5	6	3	6	6.5	6	6	7	7	6.5
63	1	4	44	4.66667	1	1	1	1	0	0	5	7	3	2	4	6	8	1	4	5	1	1	1	5	6	6	5	3.5	7	6.5	6.5	4.5	4	3	4.5	2.5	7	7	7	4	1	2.5	4.5	4.5	7	7	6.5	5	1
64	1	4	27	3.11111	1.05409	1	1	1	0	0	5	1	3	6	7	8	2	4	5	2	2	2	1	1	6	4	3.5	6	5	6	7	7	2	4	5	6.5	6.5	4.5	7	7	4	5.5	5	5.5	6	6	7	7	1.5
65	1	3	54	3.66667	0.707107	1	1	1	0	0	5	4	2	3	1	7	8	6	5	1	5	2	2	2	6	3	5.5	6.5	4.5	5.5	6	6.5	3	3	4.5	6.5	5	5.5	6	6.5	3	4.5	3	6	4	5	5.5	6	2.5
66	2	3	25	4.66667	0.707107	1	0	0	0	0	3	7	8	5	4	6	1	2	1	1	1	1	1	1	2	3	7	7	6	7	6	6	5	5	7	7	7	7	7	7	6	5	7	7	6	7	6	6	5
67	2	4	49	1.88889	0.927961	1	1	1	1	1	4	7	8	3	5	1	6	2	1	1	2	1	2	2	4	5	6.5	7	4.5	7	6	6	2.5	2	7	6.5	4.5	6.5	6.5	7	3.5	3.5	6	6	3.5	6.5	6	6	2.5
68	1	1	29	3.33333	0.866025	1	1	1	1	0	6	7	1	5	2	8	4	3	2	2	2	2	2	3	4	3	6	6	5	6	6	5	4	3.5	6	6	3.5	6	6	5.5	5.5	5	5.5	5.5	5	5.5	5	5	3
69	1	1	44	4.55556	0.527046	1	1	0	0	0	5	3	1	8	7	6	4	2	1	1	1	1	1	1	5	5	6.5	7	7	7	7	7	2.5	2	7	7	7	7	7	7	4	3.5	6.5	7	7	7	7	7	1
70	1	3	23	3.44444	0.726483	1	1	1	0	0	3	6	2	5	1	8	7	4	3	4	5	3	5	3	4	5	4.5	3.5	4	3.5	3	3.5	3.5	5	4.5	5	3.5	4	4	4.5	4	3	3	4	4	4.5	4.5	3.5	5
71	2	1	41	2.22222	0.440959	1	0	0	0	0	5	3	6	1	2	7	4	8	2	5	2	2	2	2	6	5	6	4	6	6	6	6	2.5	2	6	4.5	6	6	6	6	3.5	3	6	4	6	6	6	6	3.5
72	2	3	54	4.66667	0.707107	1	1	1	0	0	4	2	8	3	6	5	7	1	1	1	2	1	1	1	4	3	7	7	6.5	6.5	7	7	4.5	4.5	7	7	7	4	7	7	5	4	7	7	7	6.5	7	7	5
73	1	5	31	4	1.22474	1	1	1	1	0	4	3	2	6	1	8	7	5	5	3	6	5	1	1	6	7	5.5	3	1	1.5	3	6.5	1.5	1	5.5	3	7	2.5	7	7	1.5	1	6	5	1	3.5	5.5	5.5	1.5
74	2	1	50	3.11111	1.05409	1	1	0	0	0	4	7	6	5	1	2	3	8	1	1	1	1	1	1	2	7	6.5	7	7	7	7	7	5.5	3	5.5	7	7	7	7	7	4.5	1	7	7	7	7	7	7	5.5
75	2	1	31	5.11111	1.05409	1	1	1	0	0	5	6	3	4	8	2	7	1	1	1	5	3	1	1	5	5	7	7	4.5	5.5	7	7	3	3.5	7	7	5	5	7	7	5.5	3.5	7	7	5	5	7	7	3.5
76	1	4	31	4.22222	1.39443	1	1	1	1	1	1	3	8	6	5	2	7	4	3	7	4	3	2	6	5	6	5.5	3	6.5	6	7	4	2.5	1	2.5	1.5	4.5	6.5	6	2	2.5	1	5	2	5	6	6.5	5.5	2.5
77	1	1	37	3.66667	1.65831	1	1	1	0	0	7	1	8	6	2	5	3	4	1	1	1	1	6	2	6	2	6	5.5	5.5	5.5	1.5	5	2	5	7	7	7	7	2.5	6	2.5	6	5	5.5	5	5	6	5.5	6
78	2	3	32	4	1.32288	1	1	0	0	0	6	4	1	7	2	5	8	3	1	1	1	1	1	1	1	1	7	7	7	7	7	7	7	5.5	7	7	7	7	7	7	7	5.5	7	7	7	7	7	7	7
79	1	3	27	3.55556	0.527046	1	1	1	1	0	4	2	7	1	6	5	3	8	2	2	2	2	2	2	4	5	6	7	6	6	6	6	4.5	3	6	7	6	6.5	6	6.5	4	4.5	6	6.5	6	6	6	6	4.5
80	2	3	57	4.44444	0.726483	1	1	1	0	0	2	8	6	4	3	5	7	1	2	2	2	3	3	4	5	5	6	6	6	4.5	5	3	3	3	6	6	6	6	6	4	2.5	2	6	5.5	5	5	5.5	4.5	3.5
81	2	1	28	4.22222	1.30171	1	1	1	0	0	6	1	7	8	2	5	4	3	1	1	5	5	1	1	3	6	6	7	3.5	4	6.5	6.5	5.5	3.5	6.5	6.5	4	5.5	6.5	6.5	5.5	3	4.5	6.5	3.5	3.5	6.5	5	3.5
82	2	3	48	1.88889	1.61589	1	1	1	0	0	3	8	7	6	1	2	5	4	5	2	2	2	2	1	5	7	4	6	6	6	6	6.5	2.5	1	3.5	6	6	6	6	6.5	3.5	1	4	6	6	6	6	6	3.5
83	1	1	43	4.33333	0.5	1	1	1	0	0	5	8	3	6	1	7	4	2	2	2	3	5	4	2	5	4	5.5	6	5	5	4	5	5	4	6	6	3	5.5	4	6	5.5	4	5	6	4.5	5	3.5	5	5
84	1	1	44	3.11111	0.333333	1	1	0	0	0	8	6	3	1	7	5	2	4	2	1	2	3	2	1	5	5	6	6	6	5	6	7	3.5	4	5	5	5.5	4.5	6	5.5	3.5	3.5	6	6	6	5	6	7	3
85	2	1	62	2.66667	1.32288	1	1	0	0	0	3	7	5	2	4	8	6	1	1	1	1	1	1	1	1	3	7	7	7	7	7	7	6	5	7	4	7	7	7	7	7	4	7	7	7	7	7	7	6.5
86	1	4	32	4	0.5	1	1	1	0	0	6	3	4	2	7	5	1	8	6	2	3	3	2	6	5	5	6	6	5	5	5	6	3	2	6	6	5	5	6	6	3.5	3	6	6	5	5	3.5	6	3.5
87	2	5	29	3.22222	1.20185	1	1	1	0	0	3	1	4	6	7	8	2	5	3	3	3	3	3	2	5	5	6	5	5	5.5	6	6	3	3.5	5	4	5	5	5.5	5.5	3.5	3.5	5	4.5	5.5	5.5	5.5	5	3.5
88	2	1	32	4.44444	0.881917	1	1	0	0	0	8	2	4	5	7	3	6	1	2	2	2	2	2	2	5	3	6	6	6	6	6	6	2.5	2.5	6	6	6	6	6	6	3.5	2.5	6	6	5	6	5.5	6	3
89	1	1	27	3.44444	1.50923	1	1	1	0	0	6	4	1	3	2	5	7	8	2	1	5	2	5	2	6	4	6	6.5	4.5	5.5	5.5	6	2	2.5	5.5	6.5	4.5	5.5	4.5	6	3.5	3.5	6	6	6	6	6	6	2
90	1	3	50	5.88889	0.333333	1	1	1	0	0	7	2	1	5	3	8	4	6	1	1	2	2	3	5	4	6	7	4	5.5	5.5	3	3.5	4	1	7	7	5.5	6	4	5	2.5	1.5	6.5	7	4.5	5.5	2.5	3	1
91	1	1	43	4.33333	0.5	1	1	1	1	1	2	6	4	1	3	7	8	5	1	1	2	2	1	1	4	4	7	7	6	6	7	7	4	4	6.5	7	6	6.5	7	7	4	4	5.5	7	5	5	5.5	7	4
92	2	5	43	4.22222	0.666667	1	1	1	0	0	1	7	3	2	4	5	6	8	2	5	2	3	2	2	6	7	6	3	6	5	7	6	2	2	6	3	6	4.5	4	6	2	1.5	6	3	6	5	7	6	2
93	2	1	21	3.66667	1.41421	1	1	1	0	0	6	7	4	2	8	5	3	1	2	2	3	3	2	3	5	5	6.5	6.5	5.5	6	6	6	4	5	5	6	5	5.5	6	5.5	2.5	4.5	7	5.5	6	6	6.5	6	3
94	2	4	31	2.55556	1.13039	1	1	1	0	0	8	6	1	3	4	7	2	5	3	2	5	5	2	3	5	7	5	6	3.5	5.5	6	5	3	1	5	6	3.5	5.5	7	5.5	3.5	4	5	6	5.5	6	6	5	5
95	1	1	47	4.66667	0.5	1	1	1	0	0	4	6	5	7	2	1	3	8	2	2	3	3	4	2	1	4	6	6	5	5	3	6	1.5	1	6	6	5.5	5	4.5	5.5	3.5	2.5	5.5	6	5	5	3	6	2
96	1	1	45	5	0.707107	1	1	1	0	0	6	3	4	2	7	1	5	8	1	1	3	4	1	2	6	7	7	6	5	4.5	7	6.5	2	1.5	7	7	4	5	7	7	3	1.5	7	6.5	4	4.5	7	7	1
97	1	3	23	3.66667	1.41421	1	1	1	1	1	5	2	6	3	4	8	1	7	3	5	4	3	3	2	4	7	3.5	4	5	4.5	4	4.5	4	1.5	4	3	6	5	3	6	3.5	2.5	4.5	3	3.5	4.5	4	3.5	4
98	2	4	33	4.66667	0.866025	1	1	1	0	0	2	1	6	8	3	5	4	7	1	1	5	2	1	1	7	5	7	6.5	2.5	6	7	7	1.5	3.5	7	7	4.5	6	6.5	7	1	4	5.5	5	3.5	5	7	6.5	1
99	2	3	45	4.66667	0.707107	1	1	1	0	0	2	1	3	8	6	7	5	4	2	2	5	3	2	2	5	6	6	6	4.5	5	6	6	4	4	6	6	5.5	5.5	6	6	5	3.5	6	6	5.5	6	6	6	6
100	2	1	51	5	0	0	1	1	1	0	3	4	6	2	8	7	1	5	1	1	1	1	1	1	1	7	7	7	7	7	7	7	7	1	7	7	7	7	7	7	7	1	7	7	7	7	7	7	7
101	2	3	57	3.55556	0.726483	1	1	1	0	0	3	7	4	6	1	2	8	5	3	3	3	3	2	2	5	5	5	5.5	5	6	6	6	3.5	3	5.5	5.5	5	5.5	5.5	6	4	4	5.5	5.5	5.5	6	6	6	3.5
102	1	4	45	4.22222	1.20185	1	1	1	1	1	5	8	2	1	7	3	4	6	3	1	5	2	6	1	7	7	6	7	3.5	6	6	7	1	1	7	7	3.5	5.5	5.5	7	1.5	1	5.5	7	3	5.5	7	7	1
103	1	3	50	3.88889	0.333333	1	1	1	0	0	7	4	1	5	3	6	8	2	4	3	2	2	5	6	7	7	5	6	6	6.5	3	2.5	1	1	5	6	6.5	6	3	2.5	1	1.5	4.5	6	6.5	6	4	4	3.5
104	1	4	33	5.55556	1.33333	1	1	1	0	0	2	3	5	8	1	6	7	4	1	1	1	1	1	1	2	2	7	7	7	7	7	7	6	6	7	7	7	7	7	7	6	6	7	7	7	7	7	7	6
105	2	3	51	4.33333	0.5	1	1	0	0	0	7	6	4	8	2	1	3	5	2	1	3	3	2	2	3	5	6	7	5	5.5	6	6	5	3	6	7	5	5	6	5.5	5	3.5	6	7	5	5	6	5.5	4.5
106	1	3	54	4.66667	0.5	1	0	0	0	0	1	3	6	5	8	7	4	2	2	1	1	1	1	1	6	6	6	7	7	7	7	7	1	1	6.5	7	7	7	7	7	2.5	2.5	4.5	7	7	7	7	7	1
107	2	3	32	3.22222	0.440959	1	1	0	0	0	1	4	3	8	2	6	5	7	1	2	1	2	5	2	6	6	6	5	6	6	4	6	3.5	2.5	6	5	6.5	6.5	4	6	2.5	3.5	5.5	5	5	5.5	3	4	2
108	1	3	54	4.44444	0.726483	1	1	1	1	0	3	1	7	2	4	6	8	5	2	1	2	3	1	1	6	5	7	7	6	5.5	7	6	1.5	2	6.5	3.5	6.5	5.5	7	7	3	4.5	6.5	6	6	5	6	6	1
109	1	1	48	3.33333	0.707107	1	1	1	0	0	1	8	3	4	7	5	2	6	3	3	5	3	2	2	5	6	5	5.5	3.5	5	6	6	3	2	3.5	4.5	4	5	6	6	4	2.5	4.5	6	4.5	5.5	6	5.5	4
110	1	1	25	3.22222	0.666667	1	1	1	0	0	8	1	7	5	6	4	3	2	3	1	4	2	4	2	4	4	5.5	6	5.5	6	5	6	4	4	4	6	5	6	5	6	4	4	4.5	5	4.5	5	4	5	4
111	2	3	31	4.77778	0.666667	1	1	1	0	0	7	3	5	2	4	8	1	6	1	1	2	2	1	2	3	6	7	7	6	6	7	5.5	5	2	7	7	6	6	7	5.5	3	2	7	7	6	6	7	6	4
112	1	1	35	4.55556	1.23603	1	1	1	0	0	3	5	8	6	7	4	2	1	2	3	3	5	2	3	6	2	6.5	6	5	4	5	4.5	4.5	5	6	5	5	4	5.5	4	3	5	5.5	5	5	3	5	3	2.5
113	2	3	30	3.66667	1	1	1	1	0	0	7	6	3	8	5	1	4	2	1	1	3	1	1	1	5	6	7	7	4	6	7	7	3	2	7	7	5	6	6.5	7	3	2.5	7	7	5	7	6.5	7	3
114	2	4	31	4.88889	1.96497	1	1	1	0	0	6	8	2	3	5	7	1	4	1	1	2	1	6	1	2	6	7	7	7	7	7	7	7	1.5	7	7	7	7	7	7	7	1	7	7	7	7	7	7	7
115	2	4	51	3.88889	1.05409	1	1	1	0	0	2	1	8	6	7	4	3	5	1	2	2	1	1	1	3	2	6.5	7	6.5	7	7	7	6	6	7	7	6.5	7	6.5	6.5	6.5	7	6.5	7	6.5	7	7	7	6
116	1	3	32	4.33333	1.11803	1	1	1	0	0	1	3	2	5	7	4	8	6	2	1	3	2	2	5	3	5	6	7	5	6	5.5	5	5	3.5	7	7	6	6	5.5	5	5	4	6	7	5	6	5.5	5	5
117	1	1	32	4.44444	0.726483	1	1	1	0	0	6	3	4	7	1	2	5	8	2	3	3	3	1	1	5	5	6	5	5.5	5	7	7	3.5	3.5	6	5.5	4.5	5.5	7	7	3.5	3.5	6	6	6	6	7	7	4
118	1	3	45	3.22222	0.971825	1	1	1	0	0	1	8	6	4	5	2	3	7	2	2	2	2	3	4	7	7	6	6	6	6	5	4.5	2.5	2	5.5	6	6	6	5	4	1.5	2	5.5	6	5.5	6	5	5	1.5
119	2	4	44	5	0	1	1	1	1	1	2	7	5	6	3	4	8	1	2	2	2	2	1	1	2	2	6	6	6	6	7	7	6	6	4	6	6	6	4	7	6	4	6	4	6	6	7	7	6
120	1	3	33	4.11111	1.16667	1	1	1	0	1	7	8	1	2	4	6	5	3	1	2	2	2	2	1	3	5	6.5	5.5	5	2.5	6	6	5	2	6.5	6	5.5	5.5	6	6	4	3	6	4.5	4.5	4	5.5	6	4
121	2	3	49	3.55556	1.01379	1	1	1	1	1	2	6	3	8	5	1	4	7	2	2	1	2	1	1	6	6	7	7	7	7	7	7	3	3	7	7	7	7	7	7	2.5	3.5	7	7	7	7	7	6.5	4.5
122	1	5	40	5.11111	1.53659	1	1	1	1	1	1	5	3	6	7	2	8	4	1	1	5	2	1	1	7	7	7	7	2.5	7	7	7	1	1	7	7	3.5	7	7	7	1	1	7	7	4	7	7	7	1
123	2	3	41	2.55556	0.881917	1	0	0	0	0	2	1	4	7	5	8	6	3	2	3	7	5	3	5	7	7	6	5.5	1	3	4	3	1	4	5.5	6	2.5	3.5	4.5	3.5	2.5	2.5	5.5	5.5	2.5	3.5	4.5	3.5	2.5
124	1	4	34	4.33333	1.58114	1	1	1	0	0	8	5	7	2	4	3	1	6	3	2	3	3	3	3	3	5	6	6	6	6	6	6	4.5	3	5.5	5.5	5.5	5.5	5.5	5.5	5.5	4	6	5.5	6	6	6	6	5.5
125	1	1	35	3.88889	0.781736	1	1	1	0	0	4	5	2	6	3	1	8	7	3	2	5	3	4	2	7	6	5	6	4	5	4.5	5	1.5	2	5	6	3.5	5	4.5	5.5	2	2	4.5	6	4	4.5	5	5	1
126	1	1	33	4.33333	0.5	1	1	1	1	1	8	4	3	6	2	1	7	5	2	3	7	4	3	2	7	7	5	5	2.5	5	5.5	6	1	1	5	5	2	4	5.5	6	1	1	4.5	5	3	3.5	6.5	5	2.5
127	1	1	60	5	0	1	1	1	1	1	2	1	7	6	4	3	8	5	2	2	5	3	2	2	5	5	6	6	5	5	4	4	3	3	6	6	5	4	3	4.5	3	4	6	6	5	5	3	4	4
128	2	1	29	3.22222	1.39443	1	1	0	0	0	6	7	4	1	3	2	8	5	2	2	2	2	2	5	7	6	6	6	6	6	6.5	6	1.5	1.5	6	6	6	5.5	6	4	2	1.5	6	6	6	6	6	6	3.5
129	2	3	57	4.44444	0.726483	1	1	1	0	0	4	3	1	2	8	5	7	6	3	3	1	2	2	5	5	5	5.5	4	5.5	6	6	4	3.5	3.5	4.5	4.5	4.5	6	6	5.5	4.5	4	5	5.5	4.5	5	6	5	5
130	1	1	32	4.44444	1.87824	1	1	1	0	0	1	4	5	7	8	6	3	2	1	1	2	1	2	1	5	2	6.5	7	6	6.5	6	6.5	6.5	6.5	6	7	6	6.5	6.5	6	4.5	6.5	7	7	7	6.5	7	6.5	6
131	1	4	28	4.11111	1.69148	1	1	1	1	0	2	1	8	5	4	6	7	3	2	2	1	2	2	2	6	7	6	6	5	5.5	6	5.5	2	2	6.5	6.5	6.5	6.5	5.5	6.5	2.5	2.5	5	5	5.5	6	5.5	6	1
132	2	3	34	5.22222	1.30171	1	1	0	0	0	6	5	1	2	4	3	7	8	2	2	2	2	2	2	5	6	6	6	6	6	6	6	4.5	2	6	6	6	6	6	6	2.5	2	6	6	6	6	6	6	4.5
133	2	1	61	3.33333	1.11803	1	1	0	0	0	2	4	7	1	3	8	6	5	2	2	2	2	2	2	5	5	6	5	5.5	5	6	6	3.5	3.5	6	5.5	6	5.5	5.5	6	3	3	5.5	5	5.5	5	6	5.5	4.5
134	2	4	47	4.66667	2.17945	1	1	1	0	0	5	6	4	1	3	8	2	7	1	1	1	1	1	1	1	1	7	7	7	7	7	7	7	5.5	7	5.5	7	7	7	7	5.5	5.5	7	7	7	5.5	7	5.5	5.5
135	1	1	60	4.33333	0.866025	1	1	1	1	0	6	3	2	4	5	7	8	1	6	5	2	3	2	2	5	2	4	4	5.5	5.5	7	6.5	3	7	4	3.5	5.5	5	6.5	5	4	6	3.5	3.5	6	4	6	5.5	2
136	2	3	52	2.33333	0.707107	1	1	1	0	0	1	2	7	6	8	5	3	4	4	2	6	3	5	2	5	2	4.5	5.5	5	5	6	5.5	2	5.5	4	6.5	3.5	5.5	2.5	2.5	2.5	4	5	5	5	5	5	3.5	4
137	1	3	59	5.44444	0.527046	1	1	1	0	0	5	8	2	7	6	1	4	3	1	1	1	2	1	1	5	5	7	7	5.5	5.5	7	4	3	2	7	7	6	7	7	7	3.5	3.5	7	6.5	4.5	5	6.5	5.5	2.5
138	2	3	46	4.77778	1.71594	1	1	1	0	0	6	7	3	4	8	5	1	2	4	5	4	3	5	2	6	3	5	5	4	4.5	5	4.5	6	4.5	3	3.5	3.5	4	3.5	4	5	4	4.5	5.5	5	4.5	4.5	3.5	5.5
139	2	1	47	1.22222	0.666667	1	1	0	0	0	3	6	2	8	5	7	4	1	1	1	1	1	1	1	7	7	7	7	7	7	6	7	1	2	7	7	7	7	7	7	1	1	7	7	7	7	7	7	1
140	1	4	44	4.22222	1.56347	1	1	1	0	0	8	5	6	4	3	1	7	2	2	2	2	2	2	3	6	6	6.5	6.5	7	7	6.5	6	2	3	6	6	6	6	5	5	2	1.5	6	7	7	7	6.5	5.5	2.5
141	1	1	18	3.55556	1.33333	1	1	1	1	1	7	4	3	2	5	6	1	8	2	1	3	5	1	2	5	2	6	6.5	5	4	6	6	3.5	2.5	6	4	5	5.5	5.5	6.5	3	4	5	6.5	5.5	3	5.5	5	4
142	2	1	43	3.55556	0.881917	1	1	1	0	0	8	7	2	3	6	5	1	4	4	4	2	4	2	2	2	4	4.5	5	6	4	5.5	6	6	3.5	5	4	6	5	5.5	6	6	3	4.5	5	5.5	4	5	6	5.5
143	2	4	39	3.88889	1.16667	1	1	1	1	0	1	5	2	3	6	7	8	4	1	1	1	2	1	1	3	2	7	7	5.5	7	7	7	4	6	7	7	3.5	4	7	7	4.5	5.5	7	7	5	6.5	7	7	4
144	2	1	41	5	0.707107	1	1	1	0	0	8	6	7	4	5	3	2	1	2	2	2	1	2	1	2	3	5.5	5.5	6	5.5	6	6.5	6	4	6	6	6.5	6	5.5	6	5.5	5	4	4	5	3.5	4.5	4	4
145	2	3	25	2.66667	2.5	1	1	1	0	0	1	2	8	5	3	4	7	6	5	6	5	6	6	5	5	6	5.5	4	5	5	4.5	6.5	5	5	2	4.5	2.5	4	2.5	2.5	2.5	2.5	5.5	6	5	6	5.5	5.5	5
146	1	1	50	2	0.5	1	1	1	0	0	4	3	6	5	7	2	8	1	3	3	5	5	3	3	6	5	5	6	3	2.5	5	5	2	3	4.5	5	4	3.5	4.5	4.5	2	3	6	6	6	6	6	5	6
147	1	4	35	4.11111	1.05409	1	1	1	1	0	6	3	4	5	1	7	8	2	3	6	5	6	4	2	6	2	3	7	3.5	6.5	3	6.5	3	6	3	6.5	4	6	2.5	6	2.5	6	4.5	6.5	5	5	5	6.5	3
148	2	1	44	4.33333	1	1	0	0	0	0	1	7	8	3	2	4	6	5	1	1	1	1	1	1	1	6	7	7	7	7	7	7	7	1	7	7	7	7	7	7	7	3	7	7	7	7	7	7	7
149	1	4	25	3.22222	1.20185	1	1	1	0	0	5	3	8	1	4	6	2	7	2	2	2	2	2	3	5	6	5.5	5.5	5.5	6	6	6	2	1.5	7	6.5	6	6.5	6.5	6.5	2.5	2.5	5.5	6	6	6.5	5	5.5	1.5
150	1	1	47	5.88889	0.333333	1	1	1	1	1	3	7	6	4	5	8	1	2	1	1	1	2	2	2	3	5	7	7	7	6	7	6	5	3.5	7	7	7	5	7	6	5	3.5	7	6.5	3.5	4.5	7	5	5
[truncated: 35 more columns]
