# Supplementary material for: Delivery from the sky: investigating visual cues to communicate robot intentions in simulated public spaces
Source: Sci Rep. 2026 Mar 4;16:12094. doi: 10.1038/s41598-026-36451-z (PMC13076782; doi:10.1038/s41598-026-36451-z)
Supplement: Supplementary file 1 — Supplementary Material 1 [file 41598_2026_36451_MOESM1_ESM.zip › Readme.txt]

Dataset.xslx	contains the data (e.g., demographics, likert scales, textual responses) of each participant and for all the 8 scenarios, namely Baseline-Cable, Baseline-Land, Display-Cable, Display-Land, Lights-Cable, Lights-Land, Projection-Cable, and Projection-Land.
Scenarios.mp4	contains videos of the 8 scenarios.
Supplementary_results.pdf contains additional results related to the uncertainty scores for the four interface conditions at a participant level (N = 150) and averaged over delivery methods.
